# Supplementary material for: Complete Mitochondrial Genome of Platygyra daedalea and Characteristics Analysis of the Mitochondrial Genome in Merulinidae
Source: Genes (Basel). 2025 Mar 2;16(3):304. doi: 10.3390/genes16030304 (PMC11942114; doi:10.3390/genes16030304)
Supplement: Supplementary file 1 [file genes-16-00304-s001.zip]

Archive with 1 entries (1 files):
- genes-3450198-supplementary.xls
