# Supplementary material for: Complete Mitochondrial Genome of Platygyra daedalea and Characteristics Analysis of the Mitochondrial Genome in Merulinidae
Source: Genes (Basel). 2025 Mar 2;16(3):304. doi: 10.3390/genes16030304 (PMC11942114; doi:10.3390/genes16030304)
Supplement: Supplementary file 1 [file genes-16-00304-s001.zip › genes-3450198-supplementary.xls]

## Sheet: kaks
Gene	Species	Ka	Ks	Ka/Ks
ATP6	Platygyra daedalea vs Dipsastraea favus	0.0072302	0.120578	0.0599628
	Platygyra daedalea vs Dipsastraea rotumana	0.00720359	0.146401	0.0492046
	Platygyra daedalea vs Echinophyllia aspera	0.0169662	0.180978	0.0937476
	Platygyra daedalea vs Favites abdita	0.00522332	0.150029	0.0348155
	Platygyra daedalea vs Favites pentagona	0.0129322	0.102363	0.126336
	Platygyra daedalea vs Hydnophora exesa	0.00926595	0.0905364	0.102345
	Platygyra daedalea vs Orbicella annularis	0.0115058	0.094491	0.121766
	Platygyra daedalea vs Orbicella faveolata	0.0115058	0.094491	0.121766
	Platygyra daedalea vs Orbicella franksi	0.0115058	0.094491	0.121766
	Platygyra daedalea vs Platygyra carnosa	NA	NA	NA
ATP8	Platygyra daedalea vs Dipsastraea favus	NA	0.0325968	0
	Platygyra daedalea vs Dipsastraea rotumana	0.00615415	0.101174	0.0608276
	Platygyra daedalea vs Echinophyllia aspera	0.0531849	0.083551	0.636556
	Platygyra daedalea vs Favites abdita	0.00614476	0.0324892	0.189132
	Platygyra daedalea vs Favites pentagona	0.0244979	0.111152	0.220401
	Platygyra daedalea vs Hydnophora exesa	0.0376104	0.107536	0.349746
	Platygyra daedalea vs Orbicella annularis	0.0189424	0.0937273	0.202101
	Platygyra daedalea vs Orbicella faveolata	0.0189424	0.0937273	0.202101
	Platygyra daedalea vs Orbicella franksi	0.0189424	0.0937273	0.202101
	Platygyra daedalea vs Platygyra carnosa	NA	NA	NA
COX1	Platygyra daedalea vs Dipsastraea favus	0.00159088	0.059836	0.0265873
	Platygyra daedalea vs Dipsastraea rotumana	0.00386031	0.0746275	0.0517278
	Platygyra daedalea vs Echinophyllia aspera	0.00719461	0.101816	0.0706631
	Platygyra daedalea vs Favites abdita	0.00241771	0.0642255	0.0376441
	Platygyra daedalea vs Favites pentagona	0.0055248	0.0947179	0.0583291
	Platygyra daedalea vs Hydnophora exesa	0.00396399	0.0816005	0.048578
	Platygyra daedalea vs Orbicella annularis	0.0308265	0.193003	0.159721
	Platygyra daedalea vs Orbicella faveolata	0.0308265	0.193003	0.159721
	Platygyra daedalea vs Orbicella franksi	0.0308265	0.193003	0.159721
	Platygyra daedalea vs Platygyra carnosa	NA	0.00379543	0
COX2	Platygyra daedalea vs Dipsastraea favus	0.00172083	0.0507532	0.0339058
	Platygyra daedalea vs Dipsastraea rotumana	0.00169342	0.0360258	0.0470056
	Platygyra daedalea vs Echinophyllia aspera	0.00172274	0.0332278	0.0518464
	Platygyra daedalea vs Favites abdita	NA	0.0269152	0
	Platygyra daedalea vs Favites pentagona	NA	0.0270787	0
	Platygyra daedalea vs Hydnophora exesa	NA	0.0784674	0
	Platygyra daedalea vs Orbicella annularis	0.0330769	0.167015	0.198047
	Platygyra daedalea vs Orbicella faveolata	0.0330769	0.167015	0.198047
	Platygyra daedalea vs Orbicella franksi	0.0314064	0.152438	0.206027
	Platygyra daedalea vs Platygyra carnosa	NA	NA	NA
COX3	Platygyra daedalea vs Dipsastraea favus	0.00806685	0.256084	0.0315008
	Platygyra daedalea vs Dipsastraea rotumana	0.00781854	0.306879	0.0254776
	Platygyra daedalea vs Echinophyllia aspera	0.0147396	0.32999	0.0446669
	Platygyra daedalea vs Favites abdita	0.00941669	0.357826	0.0263164
	Platygyra daedalea vs Favites pentagona	0.00661962	0.176753	0.0374513
	Platygyra daedalea vs Hydnophora exesa	0.00642724	0.245459	0.0261846
	Platygyra daedalea vs Orbicella annularis	0.00330428	0.174837	0.0188992
	Platygyra daedalea vs Orbicella faveolata	0.00330428	0.174837	0.0188992
	Platygyra daedalea vs Orbicella franksi	0.00330606	0.189857	0.0174134
	Platygyra daedalea vs Platygyra carnosa	NA	NA	NA
CYTB	Platygyra daedalea vs Dipsastraea favus	NA	0.0533279	0
	Platygyra daedalea vs Dipsastraea rotumana	0.00117994	0.0558991	0.0211084
	Platygyra daedalea vs Echinophyllia aspera	0.0134404	0.169606	0.0792445
	Platygyra daedalea vs Favites abdita	0.0011788	0.0444728	0.0265062
	Platygyra daedalea vs Favites pentagona	0.00116492	0.0767503	0.0151781
	Platygyra daedalea vs Hydnophora exesa	NA	0.0334972	0
	Platygyra daedalea vs Orbicella annularis	0.00422556	0.113011	0.0373908
	Platygyra daedalea vs Orbicella faveolata	0.00422556	0.113011	0.0373908
	Platygyra daedalea vs Orbicella franksi	0.00420382	0.109526	0.0383818
	Platygyra daedalea vs Platygyra carnosa	NA	NA	NA
ND1	Platygyra daedalea vs Dipsastraea favus	0.00126655	0.0130424	0.0971096
	Platygyra daedalea vs Dipsastraea rotumana	0.00380687	0.0398481	0.0955345
	Platygyra daedalea vs Echinophyllia aspera	0.00386068	0.15247	0.0253209
	Platygyra daedalea vs Favites abdita	0.00253639	0.0196013	0.129399
	Platygyra daedalea vs Favites pentagona	0.00130211	0.0231391	0.0562731
	Platygyra daedalea vs Hydnophora exesa	0.00125816	0.0203722	0.0617588
	Platygyra daedalea vs Orbicella annularis	0.00389563	0.0907053	0.0429482
	Platygyra daedalea vs Orbicella faveolata	0.00389563	0.0907053	0.0429482
	Platygyra daedalea vs Orbicella franksi	0.00387979	0.106279	0.0365056
	Platygyra daedalea vs Platygyra carnosa	NA	NA	NA
ND2	Platygyra daedalea vs Dipsastraea favus	0.00330487	0.0431717	0.0765517
	Platygyra daedalea vs Dipsastraea rotumana	0.00220202	0.0546609	0.0402851
	Platygyra daedalea vs Echinophyllia aspera	0.0149104	0.200688	0.0742966
	Platygyra daedalea vs Favites abdita	0.0045232	0.0587535	0.0769861
	Platygyra daedalea vs Favites pentagona	0.00213025	0.0924156	0.0230508
	Platygyra daedalea vs Hydnophora exesa	0.00539812	0.0789495	0.0683744
	Platygyra daedalea vs Orbicella annularis	0.0147977	0.169626	0.0872376
	Platygyra daedalea vs Orbicella faveolata	0.0147977	0.169626	0.0872376
	Platygyra daedalea vs Orbicella franksi	0.0147977	0.169626	0.0872376
	Platygyra daedalea vs Platygyra carnosa	0.000941742	NA	NA
ND3	Platygyra daedalea vs Dipsastraea favus	NA	0.0201999	0
	Platygyra daedalea vs Dipsastraea rotumana	NA	0.0604914	0
	Platygyra daedalea vs Echinophyllia aspera	0.00349654	0.0598112	0.0584597
	Platygyra daedalea vs Favites abdita	NA	0.019584	0
	Platygyra daedalea vs Favites pentagona	0.00696822	0.0619855	0.112417
	Platygyra daedalea vs Hydnophora exesa	NA	0.0201954	0
	Platygyra daedalea vs Orbicella annularis	0.00351931	0.101057	0.0348251
	Platygyra daedalea vs Orbicella faveolata	0.00351931	0.101057	0.0348251
	Platygyra daedalea vs Orbicella franksi	0.00351931	0.101057	0.0348251
	Platygyra daedalea vs Platygyra carnosa	NA	NA	NA
ND4	Platygyra daedalea vs Dipsastraea favus	0.00345821	0.0730256	0.0473561
	Platygyra daedalea vs Dipsastraea rotumana	0.00515918	0.0667655	0.0772731
	Platygyra daedalea vs Echinophyllia aspera	0.0234729	0.239073	0.098183
	Platygyra daedalea vs Favites abdita	0.00436465	0.0893911	0.0488264
	Platygyra daedalea vs Favites pentagona	0.00257659	0.0664291	0.0387871
	Platygyra daedalea vs Hydnophora exesa	0.00434868	0.0476912	0.0911841
	Platygyra daedalea vs Orbicella annularis	0.00873503	0.125367	0.0696756
	Platygyra daedalea vs Orbicella faveolata	0.00964139	0.123887	0.0778243
	Platygyra daedalea vs Orbicella franksi	0.00963996	0.128403	0.0750761
	Platygyra daedalea vs Platygyra carnosa	NA	NA	NA
ND4L	Platygyra daedalea vs Dipsastraea favus	NA	0.035616	0
	Platygyra daedalea vs Dipsastraea rotumana	NA	0.0555102	0
	Platygyra daedalea vs Echinophyllia aspera	NA	0.0353	0
	Platygyra daedalea vs Favites abdita	NA	0.0177363	0
	Platygyra daedalea vs Favites pentagona	NA	0.0354657	0
	Platygyra daedalea vs Hydnophora exesa	0.00431586	0.161113	0.0267878
	Platygyra daedalea vs Orbicella annularis	NA	0.0916833	0
	Platygyra daedalea vs Orbicella faveolata	NA	0.0916833	0
	Platygyra daedalea vs Orbicella franksi	NA	0.0916833	0
	Platygyra daedalea vs Platygyra carnosa	NA	NA	NA
ND5	Platygyra daedalea vs Dipsastraea favus	0.00207117	0.0254508	0.0813795
	Platygyra daedalea vs Dipsastraea rotumana	0.00340953	0.0208069	0.163866
	Platygyra daedalea vs Echinophyllia aspera	0.00555538	0.0948195	0.058589
	Platygyra daedalea vs Favites abdita	0.00189457	0.0801349	0.0236423
	Platygyra daedalea vs Favites pentagona	0.00278153	0.039101	0.071137
	Platygyra daedalea vs Hydnophora exesa	0.00337649	0.0410407	0.0822717
	Platygyra daedalea vs Orbicella annularis	0.00554754	0.0396951	0.139754
	Platygyra daedalea vs Orbicella faveolata	0.00554754	0.0396951	0.139754
	Platygyra daedalea vs Orbicella franksi	0.00555785	0.0364781	0.152362
	Platygyra daedalea vs Platygyra carnosa	NA	NA	NA
ND6	Platygyra daedalea vs Dipsastraea favus	0.00217427	0.0755423	0.0287821
	Platygyra daedalea vs Dipsastraea rotumana	0.00217709	0.0892637	0.0243894
	Platygyra daedalea vs Echinophyllia aspera	0.0113972	0.192691	0.0591476
	Platygyra daedalea vs Favites abdita	0.00659127	0.0513232	0.128427
	Platygyra daedalea vs Favites pentagona	0.0043481	0.0761297	0.0571143
	Platygyra daedalea vs Hydnophora exesa	0.00433105	0.043388	0.0998214
	Platygyra daedalea vs Orbicella annularis	0.00448739	0.156445	0.0286834
	Platygyra daedalea vs Orbicella faveolata	0.00448739	0.156445	0.0286834
	Platygyra daedalea vs Orbicella franksi	0.00448739	0.156445	0.0286834
	Platygyra daedalea vs Platygyra carnosa	NA	NA	NA

## Sheet: statistics
Species	ATP6	ATP8	COX1	COX2	COX3	CYTB	ND1	ND2	ND3	ND4	ND4L	ND5	ND6
Platygyra daedalea vs Dipsastraea favus	0.0599628	0	0.0265873	0.0339058	0.0315008	0	0.0971096	0.0765517	0	0.0473561	0	0.0813795	0.0287821
Platygyra daedalea vs Dipsastraea rotumana	0.0492046	0.0608276	0.0517278	0.0470056	0.0254776	0.0211084	0.0955345	0.0402851	0	0.0772731	0	0.163866	0.0243894
Platygyra daedalea vs Echinophyllia aspera	0.0937476	0.636556	0.0706631	0.0518464	0.0446669	0.0792445	0.0253209	0.0742966	0.0584597	0.098183	0	0.058589	0.0591476
Platygyra daedalea vs Favites abdita	0.0348155	0.189132	0.0376441	0	0.0263164	0.0265062	0.129399	0.0769861	0	0.0488264	0	0.0236423	0.128427
Platygyra daedalea vs Favites pentagona	0.126336	0.220401	0.0583291	0	0.0374513	0.0151781	0.0562731	0.0230508	0.112417	0.0387871	0	0.071137	0.0571143
Platygyra daedalea vs Hydnophora exesa	0.102345	0.349746	0.048578	0	0.0261846	0	0.0617588	0.0683744	0	0.0911841	0.0267878	0.0822717	0.0998214
Platygyra daedalea vs Orbicella annularis	0.121766	0.202101	0.159721	0.198047	0.0188992	0.0373908	0.0429482	0.0872376	0.0348251	0.0696756	0	0.139754	0.0286834
Platygyra daedalea vs Orbicella faveolata	0.121766	0.202101	0.159721	0.198047	0.0188992	0.0373908	0.0429482	0.0872376	0.0348251	0.0778243	0	0.139754	0.0286834
Platygyra daedalea vs Orbicella franksi	0.121766	0.202101	0.159721	0.206027	0.0174134	0.0383818	0.0365056	0.0872376	0.0348251	0.0750761	0	0.152362	0.0286834
Platygyra daedalea vs Platygyra carnosa			0
